# Supplementary material for: A Comprehensive Study of De Novo Mutations on the Protein-Protein Interaction Interfaces Provides New Insights into Developmental Delay
Source: Biomolecules. 2022 Nov 6;12(11):1643. doi: 10.3390/biom12111643 (PMC9687726; doi:10.3390/biom12111643)
Supplement: Supplementary file 1 [file biomolecules-12-01643-s001.zip]

Archive with 3 entries (3 files):
- Supplemental Table S1í¬í¬All de novo Missense mutations in the study.xlsx
- Supplemental Table S2í¬í¬PsychiPPI in developmental delay.xlsx
- Supplementary figures.pdf
